# Supplementary material for: Long-Term Impact of Chemical and Alternative Fungicides Applied to Grapevine cv Nebbiolo on Berry Transcriptome
Source: Int J Mol Sci. 2020 Aug 23;21(17):6067. doi: 10.3390/ijms21176067 (PMC7504522; doi:10.3390/ijms21176067)
Supplement: Supplementary file 1 [file ijms-21-06067-s001.zip]

Archive with 2 entries (2 files):
- ijms-895140-supplementary_Revised.xlsx
- supplementary Figure.pdf
